# Supplementary material for: Household economy, forest dependency & opportunity costs of conservation in eastern rainforests of Madagascar
Source: Sci Data. 2018 Oct 23;5:180225. doi: 10.1038/sdata.2018.225 (PMC6198750; doi:10.1038/sdata.2018.225)
Supplement: Supplementary file 1 [file sdata2018225-isa1.zip]

Archive with 6 entries (6 files):
- i_Investigation.txt
- s_study_Poudyal.txt
- a_demographics_Poudyal.txt
- a_agricultural_Poudyal.txt
- a_wild_harvest_Poudyal.txt
- a_cost_Poudyal.txt
