# Supplementary material for: Household economy, forest dependency & opportunity costs of conservation in eastern rainforests of Madagascar
Source: Sci Data. 2018 Oct 23;5:180225. doi: 10.1038/sdata.2018.225 (PMC6198750; doi:10.1038/sdata.2018.225)
Supplement: Supplementary file 1 [file sdata2018225-isa1.zip › i_Investigation.txt]

# Investigation File generated for Scientific Data with Investigation File Authoring Tool version 0.1.0 on 14/09/2018 - This metadata file is CC0
ONTOLOGY SOURCE REFERENCE
Term Source Name	NCBITAXON	GAZ	ERO	NCIT	ENVO	OBI
Term Source File	http://data.bioontology.org/ontologies/NCBITAXON	http://data.bioontology.org/ontologies/GAZ	http://data.bioontology.org/ontologies/ERO	http://data.bioontology.org/ontologies/NCIT	http://data.bioontology.org/ontologies/ENVO	http://data.bioontology.org/ontologies/OBI
Term Source Version	2016AB	$Revision: 1.512 $	2013-08-02	17.06d		2014-08-18
Term Source Description	National Center for Biotechnology Information (NCBI) Organismal Classification	Gazetteer	Eagle-I Research Resource Ontology	National Cancer Institute Thesaurus	Environment Ontology	Ontology for Biomedical Investigations
INVESTIGATION
Investigation Identifier
Investigation Title
Investigation Description
Investigation Submission Date
Investigation Public Release Date
INVESTIGATION PUBLICATIONS
Investigation PubMed ID
Investigation Publication DOI
Investigation Publication Author List
Investigation Publication Title
Investigation Publication Status
Investigation Publication Status Term Accession Number
Investigation Publication Status Term Source REF
INVESTIGATION CONTACTS
Investigation Person Last Name
Investigation Person Mid Initials
Investigation Person First Name
Investigation Person Address
Investigation Person Phone
Investigation Person Fax
Investigation Person Email
Investigation Person Affiliation
Investigation Person Roles
Investigation Person Roles Term Accession Number
Investigation Person Roles Term Source REF
STUDY
Study Identifier	10.1038/sdata.2018.225
Study Title	Household economy, forest dependency & opportunity costs of conservation in eastern rainforests of Madagascar
Study Submission Date	24/04/2018
Study Public Release Date	23/10/2018
Study Description	http://www.nature.com/articles/sdata2018225#abstract
Study File Name	s_study_Poudyal.txt
Comment[Subject Keywords]	//;//
Comment[Manuscript Licence]	CC BY-4.0
Comment[Experimental Metadata Licence]	CC0
Comment[Supplementary Information File Name]	
Comment[Supplementary Information File Type]	x-zip-compressed
Comment[Supplementary Information File URL]	http://www.nature.com/articles/sdata2018225#supplementary-information
Comment[Data Repository]	Colchester, Essex UK Data Archive;Colchester, Essex UK Data Archive
Comment[Data Record Accession]	doi:10.5255/UKDA-SN-852435;doi:10.5255/UKDA-SN-852790
Comment[Data Record URI]	https://dx.doi.org/10.5255/UKDA-SN-852435;https://dx.doi.org/10.5255/UKDA-SN-852790
STUDY DESIGN DESCRIPTORS
Study Design Type	Cross-sectional study	Stratified Random Sampling
Study Design Type Term Accession Number	ERO:Cross-sectional_study	NCIT:C71496
Study Design Type Term Source REF	ERO	NCIT
STUDY PUBLICATIONS
Study PubMed ID	""	""	""	""	""
Study Publication DOI	doi:10.1016/j.landusepol.2017.09.051	doi:10.1016/j.worlddev.2017.02.009	doi:10.7717/peerj.5106	doi:10.1016/j.gloenvcha.2016.01.004	doi:doi:10.1002/geo2.50
Study Publication Author List	""	""	""	""	""
Study Publication Title	""	""	""	""	""
Study Publication Status	published	published	published	published	published
Study Publication Status Term Accession Number					
Study Publication Status Term Source REF					
STUDY FACTORS
Study Factor Name	protected status
Study Factor Type	conservation area status
Study Factor Type Term Accession Number	""
Study Factor Type Term Source REF	""
STUDY ASSAYS
Study Assay Measurement Type	Study of Socioeconomic and Demographic Variables	agricultural process	foraged harvest	Cost/Benefit Analysis
Study Assay Measurement Type Term Accession Number	NCIT:C62699	ENVO:01001246	""	NCIT:C16472
Study Assay Measurement Type Term Source REF	NCIT	ENVO	""	NCIT
Study Assay Technology Type	survey method	survey method	survey method	survey method
Study Assay Technology Type Term Accession Number	ERO:0001320	ERO:0001320	ERO:0001320	ERO:0001320
Study Assay Technology Type Term Source REF	ERO	ERO	ERO	ERO
Study Assay Technology Platform	""	""	""	""
Study Assay File Name	a_demographics_Poudyal.txt	a_agricultural_Poudyal.txt	a_wild_harvest_Poudyal.txt	a_cost_Poudyal.txt
STUDY PROTOCOLS
Study Protocol Name	Selection of study sites	Stratified random sampling	Ethical considerations and procedures	Survey implementation
Study Protocol Type	selection	Stratified Random Sampling	Institutional Review Board	data collection method
Study Protocol Type Term Accession Number	OBI:0001928	NCIT:C71496	NCIT:C16741	ERO:0001932
Study Protocol Type Term Source REF	OBI	NCIT	NCIT	ERO
Study Protocol Description				
Study Protocol URI	""	""	""	""
Study Protocol Version				
Study Protocol Parameters Name	""	""	""	""
Study Protocol Parameters Name Term Accession Number	""	""	""	""
Study Protocol Parameters Name Term Source REF	""	""	""	""
Study Protocol Components Name	""	""	""	""
Study Protocol Components Type	""	""	""	""
Study Protocol Components Type Term Accession Number	""	""	""	""
Study Protocol Components Type Term Source REF	""	""	""	""
STUDY CONTACTS
Study Person Last Name	Poudyal	Rakotonarivo	Razafimanahaka	Hockley	Jones
Study Person First Name	Mahesh	O. Sarobidy	Julie H.	Neal	Julia P. G.
Study Person Mid Initials					
Study Person Email	mahesh.poudyal@celp.org.uk	""	""	""	""
Study Person Phone					
Study Person Fax					
Study Person Address					
Study Person Affiliation	School of Environment, Natural Resources and Geography, Bangor University, Bangor, UK	Biological and Environmental Sciences, Faculty of Natural Sciences, University of Stirling, Stirling, UK	Madagasikara Voakajy, Antananarivo, Madagascar	School of Environment, Natural Resources and Geography, Bangor University, Bangor, UK	School of Environment, Natural Resources and Geography, Bangor University, Bangor, UK
Study Person Roles					
Study Person Roles Term Accession Number					
Study Person Roles Term Source REF					
Comment[Study Person ORCID]	0000-0002-0351-7764				
Comment[Funder]					
Comment[FundRef ID]					
Comment[Funder Term Source REF]					
Comment[Grant Identifier]					
