# Supplementary material for: Household economy, forest dependency & opportunity costs of conservation in eastern rainforests of Madagascar
Source: Sci Data. 2018 Oct 23;5:180225. doi: 10.1038/sdata.2018.225 (PMC6198750; doi:10.1038/sdata.2018.225)
Supplement: Supplementary file 1 [file sdata2018225-isa1.zip › s_study_Poudyal.txt]

Source Name	Characteristics[organism]	Term Source REF	Term Accession Number	Characteristics[geographical location]	Term Source REF	Term Accession Number	Characteristics[environment type]	Term Source REF	Term Accession Number	Protocol REF	Protocol REF	Protocol REF	Sample Name	Factor Value[protected status]
Volove and Vohibazaha_Ambatavola_MORAMANGA	Homo sapiens	NCBITAXON	NCBITaxon:9606	Andasibe-Mantadia National Park	GAZ	GAZ:00005428	area protected according to IUCN guidelines	ENVO	ENVO:01001169	Selection of study sites	Stratified random sampling	Ethical considerations and procedures	Mantadia	Established Protected Area
Antevibe and Ambodivoangy_Ambodimangavalo_VAVATENINA	Homo sapiens	NCBITAXON	NCBITaxon:9606	Zahamena National Park	GAZ	GAZ:00076565	area protected according to IUCN guidelines	ENVO	ENVO:01001169	Selection of study sites	Stratified random sampling	Ethical considerations and procedures	Zahamena	Established Protected Area
Ampahitra_Ambohibary_MORAMANGA	Homo sapiens	NCBITAXON	NCBITaxon:9606	Madagascar	GAZ	GAZ:00001108	area protected according to IUCN guidelines	ENVO	ENVO:01001169	Selection of study sites	Stratified random sampling	Ethical considerations and procedures	Ampahitra	New Protected Area (limited experience of conservation)
Sahavazina_Antenina_TOAMASINA II	Homo sapiens	NCBITAXON	NCBITaxon:9606	Madagascar	GAZ	GAZ:00001108	area protected according to IUCN guidelines	ENVO	ENVO:01001169	Selection of study sites	Stratified random sampling	Ethical considerations and procedures	Sahavazina	New Protected Area (limited experience of conservation)
Amporoforo_TOAMASINA II	Homo sapiens	NCBITAXON	NCBITaxon:9606	Madagascar	GAZ	GAZ:00001108				Selection of study sites	Stratified random sampling	Ethical considerations and procedures	Amporoforo	Control (not on forest frontier)
