# Supplementary material for: Household economy, forest dependency & opportunity costs of conservation in eastern rainforests of Madagascar
Source: Sci Data. 2018 Oct 23;5:180225. doi: 10.1038/sdata.2018.225 (PMC6198750; doi:10.1038/sdata.2018.225)
Supplement: Supplementary file 1 [file sdata2018225-isa1.zip › a_wild_harvest_Poudyal.txt]

Sample Name	Protocol REF	Comment[survey time period]	Assay Name	Raw Data File	Comment[Data Repository]	Comment[Data Record Accession]	Comment[Data Record URI]	Factor Value[protected status]
Ampahitra	Survey implementation	2014-10/2014-11	Ampahitra_wild harvested	P4GES_AGR_WHP.zip	Colchester, Essex UK Data Archive	doi:10.5255/UKDA-SN-852790	https://dx.doi.org/10.5255/UKDA-SN-852790	New Protected Area (limited experience of conservation)
Zahamena	Survey implementation	2015-08/2015-09	Zahamena_wild harvested	P4GES_AGR_WHP.zip	Colchester, Essex UK Data Archive	doi:10.5255/UKDA-SN-852790	https://dx.doi.org/10.5255/UKDA-SN-852790	Established Protected Area
Sahavazina	Survey implementation	2015-10	Sahavazina_wild harvested	P4GES_AGR_WHP.zip	Colchester, Essex UK Data Archive	doi:10.5255/UKDA-SN-852790	https://dx.doi.org/10.5255/UKDA-SN-852790	New Protected Area (limited experience of conservation)
Amporoforo	Survey implementation	2015-11	Amporoforo_wild harvested	P4GES_AGR_WHP.zip	Colchester, Essex UK Data Archive	doi:10.5255/UKDA-SN-852790	https://dx.doi.org/10.5255/UKDA-SN-852790	Control (not on forest frontier)
